# Supplementary material for: Nanobodies for the Early Detection of Ovarian Cancer
Source: Int J Mol Sci. 2022 Nov 8;23(22):13687. doi: 10.3390/ijms232213687 (PMC9691119; doi:10.3390/ijms232213687)
Supplement: Supplementary file 1 [file ijms-23-13687-s001.zip]

Archive with 1 entries (1 files):
- ijms-1981861-supplementary.pdf
